# Supplementary material for: JP-14: A Trace Amine-Associated Receptor 1 Agonist with Anti-Metabolic Disorder Potential
Source: Int J Mol Sci. 2025 Oct 15;26(20):10033. doi: 10.3390/ijms262010033 (PMC12563652; doi:10.3390/ijms262010033)
Supplement: Supplementary file 1 [file ijms-26-10033-s001.zip]

Archive with 1 entries (1 files):
- ijms-3878725-supplementary.pdf
